# Supplementary material for: Dysregulation of Pseudogenes/lncRNA-Hsa-miR-1-3p-PAICS Pathway Promotes the Development of NSCLC
Source: J Oncol. 2022 Aug 30;2022:4714931. doi: 10.1155/2022/4714931 (PMC9448537; doi:10.1155/2022/4714931)
Supplement: Supplementary Materials — Table S1. The significant DEGs between normal samples and NSCLC. Table S2. The co-expressed genes of SPOCK2 from UALCAN and GEPIA databases. Table S3. The potential upstream lncRNAs of hsa-miR-1-3p predicted by ENCOLI, miRNet and LncACTdb databases. [file 4714931.f1.zip]

Archive with 3 entries (3 files):
- 4714931.f1/Supplementary Table S1.docx
- 4714931.f1/Supplementary Table S2.docx
- 4714931.f1/Supplementary Table S3.docx
